# Supplementary material for: High ABCG4 Expression Is Associated with Poor Prognosis in Non-Small-Cell Lung Cancer Patients Treated with Cisplatin-Based Chemotherapy
Source: PLoS One. 2015 Aug 13;10(8):e0135576. doi: 10.1371/journal.pone.0135576 (PMC4535915; doi:10.1371/journal.pone.0135576)
Supplement: S1 File — Note: Gender: 0, male; 1, female. Event: 0, death; 1, censored data. Age: 0, ≥60; 1,<60. Smoking: 0, ≥20 packs; 1, <20 packs. Histology: 0, Adenocarcinoma; 1, Squamous cell carcinoma. Differentiation: 0, Poor; 1, Moderate/well. Stage: 0, Ⅲ+Ⅳ; 1, Ⅱ. ABCG4: 0, (+,++,+++); 1, (-). (XLS) [file pone.0135576.s002.xls]

## Sheet: The Cox proportional hazards mo
Gender	Event	Time	Age	Smoking	Histology	Differentiation	Stage	ABCG4		Gender:0,male; 1,female
0	0	4.7	1	0	1	0	0	0
0	1	60	0	0	1	1	1	1		Event:0,death; 1,censored data
0	0	12.2	0	0	0	0	0	0
0	0	8.9	1	1	1	0	0	1		Age:0,≥60; 1,＜60
0	0	49.3	1	1	0	1	1	0
0	0	36	1	1	0	1	0	1		Smoking:0,≥20 packs; 1,＜20 packs
0	1	60	0	0	1	1	0	1
0	0	20.1	1	0	0	1	1	1		Histology:0,Adenocarcinoma; 1,Squamous cell carcinoma
0	0	7.3	0	1	0	0	0	0
0	0	37.8	1	0	1	1	0	0		Differentiation:0,Poor; 1,Moderate/well
0	0	13	0	0	0	1	1	1
0	0	59.1	1	1	1	0	1	1		Stage:0,Ⅲ+Ⅳ; 1,Ⅱ
0	1	60	0	0	1	0	1	1
0	0	37.1	1	0	0	0	0	1		ABCG4:0,(+,++,+++); 1,(-)
0	0	45.4	1	0	1	1	0	0
0	0	39.5	0	1	0	1	0	1
0	0	40.1	1	1	1	0	0	1
0	1	17	1	1	1	1	0	1
0	0	33.3	1	0	1	0	0	0
0	0	5.2	1	0	0	1	0	1
0	0	41.1	0	1	0	1	0	1
0	0	37.6	0	0	1	0	0	1
0	0	37	1	1	0	1	0	0
0	0	54.2	1	0	1	0	1	1
0	1	60	1	0	0	1	1	0
0	0	31.9	0	0	1	0	0	1
0	0	50.1	1	1	1	0	1	0
0	0	45.1	0	1	0	1	0	1
0	0	49.5	1	0	0	1	0	0
0	0	12	0	0	0	1	0	1
0	1	60	1	1	1	0	1	1
0	0	16.9	1	1	1	0	0	1
0	0	15.7	0	1	1	0	0	0
0	0	13.2	1	0	0	0	0	0
0	0	15	0	0	1	0	0	0
0	1	60	1	1	0	0	1	0
0	0	45	1	0	1	0	0	1
0	0	21.2	1	1	0	1	0	0
0	0	53	1	0	0	1	0	1
0	1	50.6	0	0	1	1	1	1
0	0	19.9	1	1	1	0	0	0
0	0	21.2	0	1	1	1	0	0
0	1	60	0	1	1	1	0	1
0	0	43.2	1	0	1	0	0	1
0	0	33	1	1	1	0	0	0
0	1	27.8	0	1	0	1	1	0
0	0	17.8	0	0	1	0	0	0
0	0	20.9	0	1	1	1	0	0
0	0	45	1	0	0	1	1	1
0	0	16	1	1	1	0	0	0
0	1	60	1	0	0	1	0	1
0	0	11.2	1	0	0	1	0	0
0	0	56	1	1	0	0	1	1
0	0	14	0	1	1	1	0	0
0	0	15.7	0	0	1	1	1	1
0	0	21.9	1	1	1	0	0	0
0	0	34	1	1	0	0	0	1
0	1	60	0	0	0	1	1	1
0	0	12.5	0	1	1	0	0	0
0	0	51	1	0	0	0	0	1
0	0	13.9	0	0	0	0	0	0
0	1	31.4	1	1	0	0	1	0
0	0	33.1	0	1	1	0	0	1
0	0	16.8	0	0	1	1	1	0
0	0	47.4	1	1	0	1	0	1
0	0	9.4	1	0	0	1	0	0
1	0	5	0	1	1	0	0	0
1	0	4.6	1	0	1	0	0	0
1	1	60	0	1	1	1	0	1
1	0	9.1	0	1	0	1	0	0
1	0	19.9	1	0	0	0	1	0
1	0	54	1	1	1	1	1	1
1	0	18.6	0	1	1	1	0	0
1	0	33.3	1	0	0	1	0	1
1	0	47.2	0	1	0	0	0	1
1	0	40.1	1	1	1	1	0	1
1	1	60	1	0	1	1	1	1
1	0	24.5	0	0	0	0	0	0
1	0	37.8	0	1	1	0	0	1
1	0	57.8	1	1	0	1	1	1
1	0	5.5	0	1	0	0	0	0
1	0	49.1	0	0	1	1	1	1
1	1	24.5	1	1	1	1	0	1
1	0	50.4	1	1	0	0	0	1
1	0	45.7	0	0	1	0	1	1
1	0	38.5	0	0	0	1	0	1
1	0	27.7	1	1	0	1	0	0
1	0	46.9	0	1	0	0	1	1
1	0	12.3	1	1	1	0	0	0
1	0	4.1	1	0	0	1	0	0
1	0	40.6	0	0	1	0	1	1
1	0	37	0	0	1	0	0	0
1	0	10.7	0	0	1	0	0	0
1	1	60	1	0	1	1	1	0
1	1	60	0	1	0	1	0	1
1	1	60	1	0	0	1	1	1
1	0	12	1	1	0	0	0	1
1	1	60	0	0	1	0	0	0
1	0	13.1	1	1	0	0	0	0
1	0	20.1	0	1	1	1	0	0
1	0	14.3	1	0	0	1	0	0
1	0	22.1	1	1	0	0	1	1
1	0	29.5	0	0	1	1	0	0
1	0	11.1	0	1	0	0	0	1
1	0	22	1	0	1	1	0	0
1	1	60	0	0	1	1	1	1
1	0	34.5	0	0	1	0	0	1
1	0	25.2	1	0	0	0	0	0
1	1	60	0	0	1	1	0	0
1	1	55	1	1	0	1	1	1
1	0	40.9	0	0	1	1	1	1
1	0	26.4	1	1	1	0	0	0
1	0	18.1	1	0	0	1	0	1
1	0	56	1	1	1	1	1	0
1	0	13.6	0	1	0	0	0	1
1	0	45.3	1	0	1	1	1	0
1	0	17	1	0	0	0	0	0
1	0	23	1	1	1	1	1	0
1	0	32.1	0	1	0	1	0	1
1	0	45	1	0	0	0	1	1
1	1	60	0	1	1	1	1	1
1	0	8.3	1	1	0	0	0	0
1	1	60	0	0	1	1	0	1
1	0	13.8	1	0	1	1	0	0
1	0	20	1	0	0	0	0	0
1	0	16	0	1	0	0	0	0
1	0	27	0	0	1	0	0	1
1	0	25.1	1	0	1	1	1	1
1	0	34	0	1	0	1	0	0
1	0	20.1	1	0	1	0	0	0
1	0	36.7	1	0	0	1	1	1
1	0	15	1	1	1	1	0	0
1	0	22	0	0	1	0	0	0
1	1	40.1	1	1	0	1	1	1
1	0	32	0	0	0	0	0	0
1	0	21.6	0	0	1	0	0	1
1	0	55.2	1	1	0	1	1	0
1	0	14	0	1	0	1	0	1
1	0	32.1	1	1	1	0	0	0
1	0	12	0	1	1	1	0	1
